# Supplementary material for: Real-World Data on Halting Radiographic Progression with Antifibrotics in Connective Tissue Disease-Associated Interstitial Lung Disease: A Two-Center Study from Hungary
Source: J Clin Med. 2026 May 6;15(9):3539. doi: 10.3390/jcm15093539 (PMC13164095; doi:10.3390/jcm15093539)
Supplement: Supplementary file 1 [file jcm-15-03539-s001.zip]

Archive with 1 entries (1 files):
- jcm-4274191-supplementary.pdf
